# Supplementary material for: Multiscale Modeling of Spheroid Tumors: Effect of Nutrient Availability on Tumor Evolution
Source: J Phys Chem B. 2023 Apr 3;127(16):3607–15. doi: 10.1021/acs.jpcb.2c08114 (PMC10150357; doi:10.1021/acs.jpcb.2c08114)
Supplement: Supplementary file 1 — jp2c08114_si_001.zip [file jp2c08114_si_001.zip]

Archive with 14 entries (13 files):
- Supplemental/
- __MACOSX/._Supplemental
- Supplemental/dynMovie.mp4
- __MACOSX/Supplemental/._dynMovie.mp4
- Supplemental/SimulationConfig.json.txt
- __MACOSX/Supplemental/._SimulationConfig.json.txt
- Supplemental/Icon
- __MACOSX/Supplemental/._Icon
- Supplemental/staMovie.mp4
- __MACOSX/Supplemental/._staMovie.mp4
- Supplemental/movieDyn2.mp4
- __MACOSX/Supplemental/._movieDyn2.mp4
- Supplemental/TumorEvolutionSpheroidsSI_final.pdf
- __MACOSX/Supplemental/._TumorEvolutionSpheroidsSI_final.pdf
